# Supplementary material for: Comparative Mitogenomics Analysis Revealed Evolutionary Divergence among Neopestalotiopsis Species Complex (Fungi: Xylariales)
Source: Int J Mol Sci. 2024 Mar 7;25(6):3093. doi: 10.3390/ijms25063093 (PMC10970013; doi:10.3390/ijms25063093)
Supplement: Supplementary file 1 [file ijms-25-03093-s001.zip]

Archive with 1 entries (1 files):
- ijms-2851241-supplementary.pdf
